# Supplementary material for: Theratyping of the Rare CFTR Variants E193K and R334W in Rectal Organoid-Derived Epithelial Monolayers
Source: J Pers Med. 2022 Apr 14;12(4):632. doi: 10.3390/jpm12040632 (PMC9027586; doi:10.3390/jpm12040632)
Supplement: Supplementary file 1 [file jpm-12-00632-s001.zip]

Archive with 1 entries (1 files):
- jpm-1649444-supplementary.pdf
